# Supplementary material for: Toward Product Safety and Circularity: Understanding the Information Structure of Global Databases on Chemicals in Products and Articles
Source: Environ Sci Technol. 2025 Jan 26;59(4):1897–908. doi: 10.1021/acs.est.4c07992 (PMC11800384; doi:10.1021/acs.est.4c07992)
Supplement: Supplementary file 1 — es4c07992_si_001.xlsx [file es4c07992_si_001.xlsx]

## Sheet: Table S1
Glossary of Terms
Terms	Definition
Articles	As defined by OECD, articles "are generally solids, polymers, foams, metals, woods, which are always present within indoor environments for the duration of their useful life which may be several years”.1 As defined by REACH, articles is “an object which during production is given a special shape, surface or design which determines its function to a greater degree than does its chemical compositio…
Chemical6	“Any substance that has a defined composition”.
Complex object4	“An object made up of more than one article”.
Consumer product5	“Any article, or component part thereof, produced or distributed for sale to a consumer for use in or around a permanent or temporary household or residence, a school, in recreation, or otherwise, or for the personal use, consumption or enjoyment of a consumer in or around a permanent or temporary household or residence, a school, in recreation, or otherwise”.
Hazardous chemicals	Hazardous chemicals are defined by their intrinsic properties that poses potential risks to human health, the environment, or both.
Mixture3	A mixture or solution composed of two or more substances.
Non-intentionally added substance (NIAS)7	NIAS "means an impurity in the substances used or a reaction intermediate formed during the production process or a decomposition or reaction product"
Products1	“Products are consumable liquids, aerosols, semi-solids, or solids that are used a given number of times before they are depleted”.
Regulated substances	These are substances whose production, placing on the market or use are subjected to chemical and product legislations. For example, substances subject to registration under REACH.
Restricted substances	Substances for which the production, use or placing on the market is forbidden or partly restricted under regional jurisdictions or via multilateral agreements. For example, substances restricted under the Stockholm Convention on Persistent Organic Pollutants.
Substance2	“A chemical element and its compounds in the natural state or obtained by any manufacturing process, including any additive necessary to preserve its stability and any impurity deriving from the process used, but excluding any solvent which may be separated without affecting the stability of the substance or changing its composition”. In this paper, a chemical in considered a type of substance.
SVHCs (Substances of Very High Concern)	A substance which has been proposed as a candidate for inclusion on the Authorization or Restriction list under REACH. SVHC substances are proposed according to potential for serious and often irreversible effects on human health and the environment. SVHCs in REACH are classified according to their carcinogenicity, mutagenicity, reproductive toxicity, environmental persistence, and bioaccumulatio…
Reference
1	OECD. International Harmonized Functional, Product and Article Use Categories. ENV/JM/MONO(2017)14; 2017.
2	REGULATION (EC) No 1907/2006 OF THE EUROPEAN PARLIAMENT AND OF THE COUNCIL of 18 December 2006 concerning the Registration, Evaluation, Authorisation and Restriction of Chemicals (REACH), establishing a European Chemicals Agency, amending Directive 1999/45/EC and repealing Council Regulation (EEC) No 793/93 and Commission Regulation (EC) No 1488/94 as well as Council Directive 76/769/EEC and Comm…
3	European Commission. REGULATION (EC) No 1272/2008 OF THE EUROPEAN PARLIAMENT AND OF THE COUNCIL of 16 December 2008 on Classification, Labelling and Packaging of Substances and Mixtures, Amending and Repealing Directives 67/548/EEC and 1999/45/EC, and Amending Regulation (EC). Off. J. Eur. Union 2008, L353/1, 1–1355.
4	European Chemical Agency. Requirements for Substances in Articles; Helsinki, Finland, 2017. https://doi.org/10.2823/521754.
5	Library of Congress. United States Code: Consumer Product Safety,15 U.S.Code. § 2052. Title 15 - Commerce and Trade. https://tile.loc.gov/storage-services/service/ll/uscode/uscode1982-02601/uscode1982-026015047/uscode1982-026015047.pdf.
6	United States Nuclear Regulatory Commission (U.S.NRC). The Nuclear Regulatory Commission’s Science 101: What is a Chemical? https://www.nrc.gov/reading-rm/basic-ref/students/science-101/what-is-a-chemical.html (accessed 2024-10-10)
7	COMMISSION REGULATION (EU) No 10/2011 of 14 January 2011 on plastic materials and articles intended to come into contact with food(Text with EEA relevance)

## Sheet: Table S2
Overview of database retrieval methods	Fifty-seven databases of products and articles were retrieved from agencies, NGOs/industry sector groups, and through literature searches on Web of Science, Scopus, and Google
Method for database retrieval	Search keywords/distribution strategy
Scopus search	TITLE-ABS-KEY (“DB*") AND TITLE-ABS-KEY ("chemical*") AND TITLE-ABS-KEY ("Consumer product*" OR "Consumer material*" OR " building Material*" OR "building product*" OR "Certification system*" OR "commercial product*" OR "commercial material*")
Web of Science search	TS= ("DB*") AND TS= ("chemical* ") AND TS=("Consumer product*" OR "Consumer material*" OR " building Material*" OR "building product*" OR "Certification system*" OR "commercial product*" OR "commercial material*")
Google search	Database of chemicals in products” and “Database of chemicals in products”
Questionnaire distribution	Distributed to 215 national market surveillance authorities in 31 European countries

## Sheet: Table S3
Number	Name of databases	Country coverage	Provider description	Harmonized description	Identifier/Search	Usability	Website(s)	Summary of data structure	Public access	Format	Number of records	Product/article scope	Chemical scope	Products/Articles Identity	Chemical Identity	Concentration	Hazard information	Safety information	Chemical identifiers	Language	References
1	BASTA	Sweden	The BASTA system is aimed at anyone who wants to make informed product choices with the aim of phasing out substances with dangerous properties. This can be property owners, contractors, architects, building designers, private individuals and more	A system in Sweden that provides information on hazardous properties of chemcals in products.	Name of product, GTIN, article number	Searchable by article and company.	https://www.bastaonline.se/en	An article is searched based on the listed search items and filtered using an affiliated company, grade, item name, trademark, BK04 code, and safety criteria (health and environment, circularity, renewability, emissions, and tests). Documents containing product sheets, miscellaneous, and construction product declarations are also attached.	Yes	html	>180,000 articles	Construction and building materials	Hazardous chemicals						Chemical name, CAS RN, EC number.	Swedish, English	1
2	Bekæmpelsesmiddeldatabasen (BMD)	Denmark	"In the Danish Environmental Protection Agency's pesticide database, you will find information on pesticides - both sprays and everyday poisons (pesticides and biocidal products). The database includes the means (products) that are currently approved for marketing in Denmark. The database also includes funds that have previously been approved in Denmark"	Danish public database on pesticides and biocides approved for marketing in Denmark.	Product name, Registration no, and Active ingredient names	Searchable by product and active ingredient, not by function or user group, Danish language. Limited scope (only biocides)	https://mst.dk/erhverv/sikker-kemi	A search with any of the identifier displays information such as type of pesticide, user, UFI, registration No, EU registration number, previous product names, product status, authentication type, biocide product group, active substance(s) with CAS RN, concentration and unit, authorisation holder.	Yes	html	NA	Biocides	Active substances						Chemical name, CAS RN	Danish	Questionnaire
3	BioCID	France	This database contains biocidal products declared on the French market, with or without a marketing authorization (AMM)	Database on biocidal product in the French market.	Active substance, type of product, company or keyword	Searchable by active substance, type of product, company or keyword	https://biocid-anses.fr/biocid#	A search with an identifier displays information such as inventory number, main name (Company name), secondary names, company, User categories, regulatory status, date of submission, activation status, and date of voluntary withdrawal. The following information is displayed by clicking the eye sign: product types, composition, active substances, substance name, user categories, formulation types,…	Yes	html	22 types of biocidal products (disinfectants, preservations, pest-control products and other biocidal products.	Biocides	Active substances						Chemical name, CAS RN	French, English	Questionnaire
4	Biocidal Produts' Database	Lithuania	Database for biocidal products	Lithuanian database on biocidal products.	Product name, certificate issued, CAS RN, Name of active substances, Certificate search link, Product types	Searchable by product, chemicals, and CAS RN.	https://biocidai.nvsc.lt/	A search on the database brings information such as the name of the product, certificate search reference, product types, user type and authorisation holder. A further click on the product names brings other information such as product type, product labelling, CAS RN, EC No, active substance name, concentration (%), and pdf file containing all product information.	Yes	html	NA	Biocides	Active substances						Chemical name, CAS RN	Lithuanian/English	Questionnaire
5	Byggvarubedömningen database	Sweden	Enable wise choices of material for a good living environment. Enable good documentation of built in materials for future management. Stimulate producers of materials to improve their products from an environmental perspective. Stimulate the producers of materials to take social responsibility in their supply chain. Be a good and effective tool for documentation and tracking of materials, product…	A database for assessing construction products in Sweden.	NA	Access to the product content requires permission from the BVB	https://byggvarubedomningen.se/	NA	No	html		Construction and building materials	NA						NA	Swedish	Questionnaire
6	California Product/Label Database Application	United States	“DPR’s Product/Label Database contains information concerning all pesticide products registered in California. It includes registrant name and address, chemical ingredients, product names, site/pest category uses, pesticidal type, formulation code, registration status, dates, and other types of information”	California database on pesticide products.	Product name, Registration number, Single chemical code, Single site code, Multiple variable	Searchable by product, distributor registration number and other multiple variables.	https://apps.cdpr.ca.gov/docs/label/labelque.cfm	Information such as status, active/inactive date, product name, and registration number is displayed on inputting the identifier. Other information such as full product information report, brief product data citation sorted by company name, brief product data citation sorted by product name and product, chemical, and site data – data table format can also be generated.	Yes	html	NA	Biocides	Active substances and inert ingredients						Chemical name	English	2,3
7	ChemForward Safer Trade name Listings	Global	ChemFORWARD’s SAFER™ program assesses a suppliers trade name ingredient against rigorous human and environmental impacts using toxicology experts. To be designated as SAFER, all chemicals present at or above 100 ppm have been disclosed and assessed by a qualified toxicology firm against ChemFORWARD’s comprehensive hazard methodology and all chemicals subject to disclosure are well characterized a…	A global system linking products to their human and environmental impacts.	Keywords	Searchable by keyword.	https://www.chemforward.org/safer-product-listing	After searching for the product, a click on the products brings information such as sector, product trade name, functions, company webpage, primary contact, email, phone number, link to ingredient data, and safety limits and restrictions.	Yes	html	>90	Multiple categories of products/articles	Safer chemical alternatives						Link to site.e.g Covalo with chemical information - INCI name, IUPAC and CAS RN	English	Project partners
8	Chemical Data Reporting (CDR) Database	United States	“In May 2017, EPA published the initial 2016 CDR database to provide the public, government officials, non‐governmental organizations, and industry access to non‐confidential information on the manufacture (including import), processing, and use of chemicals in commerce at national and regional levels. The CDR data provide information on chemical manufacturing, processing, and use”.	A US database on manufacturing and use of chemicals in commerce.	No identifier	Download four excel zip files to access the database.	https://www.epa.gov/chemical-data-reporting/using-2016-cdr-database	The excel sheets in the zip file labelled CDR Consumer and Commercial Use and CDR Manufacturing Information have the following data structure: Data arranged in columns with the following heading: Chemical ID, Chem ID Without Dashes, Chemical Name, Activity, DOM_MFG_LB, Imported_LB, Dorm_Import, Imported_Never_At_Site, Volume_Used, Volume_Exported, Num_Workers, Max_concentration, Chemical_Recycled…	Yes	xlsx	> 8649	Only chemicals /substances	All chemicals/substances						Chemical name, CAS RN	English	4
9	ChemSec Market place	Global	Marketplace gathers all green chemistry innovations in one place, making it easier for companies to choose safer solutions. Search advertisements of safer alternatives and connect with suppliers	An inventory of green chemical innovations.	Products are listed such as Bio-based, Construction, Electronics, Textile	The safe alternatives can be explored in the following category: PFAS, construction, electionics, textile, and view all.	https://marketplace.chemsec.org/	A click on the products brings information such as technical function, material article category, sector of use, and legal requirement as well as standards and third-party labels. A list of the evaluated alternatives is displayed below the page.	Yes	html	NA	Multiple categories of products/articles	Safer chemical alternatives						Chemical name	English	Questionnaire
10	ChemSec SIN LIST	Global	"The SIN List is a list of hazardous chemicals that are used in a wide variety of articles, products and manufacturing processes around the globe. The SIN abbreviation – Substitute It Now – implies that these chemicals should be removed as soon as possible as they pose a threat to human health and the environment"	A list on hazadous chemicals in articles, products and manufacturing processes in the global market.	CAS RN, EC number or Chemical name	Searchable by chemical and CAS RN/EC number	www.sinlist.org	A search with the identifiers displays information such as the chemical name, synonyms, molecular structure, concern (reason for inclusion on the SINlist, date of inclusion on the SIN List, REACH status, harmonised classification according to EU-CLP, hazard class and category codes and hazard statement code). Other details on production and the uses of the chemical are also displayed.	Yes	html	>1500 chemicals	Only chemicals/substances	Hazardous chemicals						Chemical name, CAS RN, EC number.	English	5
11	chemSHERPA	Japan	"chemSHERPA stands for Chemical information Sharing and Exchange under Reporting PArtnership in the supply chain. It’s an information sharing scheme for chemical substances in articles and products and its managed by the Joint Article Management Promotion-consortium (JAMP)"	An information sharing scheme that manages chemicals in products and articles throughout the supply chain.	chemSHERPA data is downloaded with an extension .shci and .shai and data can be opened with a compatible software.	Download .shci and .shai files to access the database	https://chemsherpa.net/english	Download .shci and .shai files to access the database	Yes	.shai, .shci	NA	Multiple categories of products/articles	All chemicals/substances						Chemical name, CAS RN	English, Japanese	Google search
12	China Coslng	China	CIRS Group is pleased to announce the launch of China CosIng, a Chinese Cosmetic Ingredient Regulatory Database that allows domestic and overseas cosmetic companies and ingredient suppliers to quickly search whether a cosmetic ingredient or substance is listed in the latest version of the Inventory of Existing Cosmetic Ingredients in China (IECIC 2021 edition) and whether it is restricted or proh…	Chinese database on chemical ingredients in cosmetic products in the Chinese market.	CAS RN, INCI name, English name, Chinese name	Searchable by CAS RN, product and chemical (English and Chinese).	https://www.chinacosing.com/en/	The information provided after the search includes (in addition to the identifier) includes index number, maximum historical usage in rinse-off products/leave-on products (%), inventory of prohibited cosmetic ingredients in China, safety and technical standards for cosmetics, Convention on International Trade in Endangered Species of Wild Fauna and Flora (CITES), Inventory of Existing Chemical Su…	Yes	htnl	>93770	Cosmetics/Personal and home care products	All chemicals/substances						Chemical name, CAS RN	Chinese, English	6
13	City of Vienna Database for Disinfectants	Austria	This dataset may be used for purposes of infection protection, labour protection and environmental protection as well as to acquire information on hazards posed by chemical substances. The commercial use of the data in any form whatsoever as well as the incorporation of the data, in whole or in part, in other information systems is not permitted. The substance and product information contained in…	Austrian database on disinfectant products.	Products, Assessed ingredients	Searchable by product and chemical.	https://www.wien.gv.at/wuawides/internet	A product search brings out information such as name, manufacturer, field of application, and active ingredient basis. A further click on the active ingredient displays the physical and chemical properties of the chemical, workplace air contamination exposure limit, classification of hazardous material according to WIDES, information on the toxicity of aquatic life, and product-containing ingredi…	Yes	html	>310 products	Disinfectant	Active substances						Chemical name, CAS RN	German, English	Project partners
14	Codecheck	Austria, Switzerland and Germany	"Your shopping assistant for a conscious lifestyle. Gain full transparency over the ingredients in your food, drinks and cosmetics"	Austria, Switzerland and Germany application for ingredients in food and cosmetics	Products or scan the bardcode	Searchable by scanning the barcode.	https://codecheck-app.com/	Scan the product barcode, see the ingredients and their ratings based on scientific sources anddiscover cleaner and healthier product alternatives.	Yes	App	NA	Food and cosmetics	All chemicals/substances						Chemical name	German, English	Google search
15	Consumer Product Information Database (CPID)	United States, Canada	“More recent efforts by the National Library of Medicine (NLM) provide similar data known as the Household Product Database (HPDB) in a web-accessible format indexed by consumer product category. The licensed form of this database is the Consumer Product Information Database (CPID). It includes the MSDS listing and chemical percent composition by weight when available and is soft-linked to multip…	Database on consumer products in the US and Canada.	Products, manufacturers, Chemicals, Product categories and product types	Searchable by product, chemical and manufactuer.	https://www.whatsinproducts.com/	The database contains market (i.e., country) information, brand information, form (liquid, solid etc), manufacturer information, chemical composition/ingredients, health effects information - warnings (precautions, storage), acute health effects, chronic health effects, carcinogenicity, handling information, disposal information, first aid.	Yes	html	>25000	Multiple categories of products/articles	All chemicals/substances						Chemical name, CAS RN	English	7,8
16	Consumer Product Inventory (CPI)	Global	“The Consumer Products Inventory is an inventory of nanotechnology-based consumer products introduced on the market. After more than twenty years of basic and applied research, nanotechnologies are gaining in commercial use. But it has been difficult to find out how many “nano” consumer products are on the market and which merchandise could be called “nano.” While not comprehensive, this inventor…	An nanotechnology-based inventory of consumer products in the US market.	Product name, Category, Company	Searchable by product with filters such as country, categories, exposure pathways, coatings, and nanomaterials	https://www.nanotechproject.tech/cpi/	Inputting the product name in the advanced search module gives information such as country of origin, country of production, categories, added on or after date, modified on or after date, nanomaterials, locations of nanomaterials, potential exposure pathways, coating, how much we know, additional information, extras. Content depends on the information available for a specific product.	Yes	html	>1600	Nanomaterials	Nanomaterials						Chemical name	English	9–11
17	CosIng	EU	“CosIng is the European Commission database for information on cosmetic substances and ingredients contained in the Cosmetics Regulation (EC) No 1223/2009 of the European Parliament and of the Council Cosmetics Directive 76/768/EEC (cosmetics directive), as amended Glossary of common ingredient names for the purpose of labelling cosmetic products placed on the market (as established by Decision (…	European database on cosmetic substances listed in the Cosmetic Regulation.	Cemical name, CAS RN/EC number	Searchable by active or non active substances and CAS RN with a defined regulatory scope	https://ec.europa.eu/growth/tools-databases/cosing/	The name of product or ingredient CAS RN entered into a search box displays information such as substance name, CAS RN, EC No and restrictions. A click on the substance displays information such as name, description, CAS, EC, cosmetic regulations, functions, SCCS opinions and identified ingredients or substances.	Yes	html	>15000	Cosmetics/Personal and home care products	All chemicals/substances						Chemical name, CAS RN, EC number.	English	12,13
18	Cosmethics	EU and United States	Label repository in cosmetics	An application that contains ingredients of cosmetics in the EU and the US.	Scan the barcode	Searchable by substance groups and by scanning the barcode	https://cosmethics.com/	The respository contains information on name of cosmetic produucts, ingredients and their name, functions, description, CAS RN and EC number.	Yes	App	4000	Cosmetics/Personal and home care products	All chemicals/substances						Chemical name, CAS RN	English, French and Finnish	Questionnaire
19	Covalo	Global	Covalo™ is a B2B platform that enables marketers and formulators of consumer goods brands to better discover, connect, and transact with the right suppliers of Personal Care and Home Care ingredients, formulations, and services. Ingredient suppliers and service providers are enabled to highlight differentiating features and efficiently generate leads.	A B2B platform for marketers and formulators to connect with suppliers of personal/home care ingredients.	Search with INCI, Function, Claim with filters such as companies, functions, sustainability claims, performanace claim, application, chemical group, certification, regions and countries	Searchable by chemical.	https://covalo.com/	A search brings out information such as product name, ingredients, and supplier. A further click on the products displays the following information: details (segment, INCI name), ingredient description, and company address and workforce.	Yes	html	> 75000 beauty ingredient	Cosmetics/Personal and home care products	All chemicals/substances						Chemical name, CAS RN	English	Project partners
20	CPDat (Chemical and Products Database)	United States	“CPDat (Chemical and Products Database) is a database containing information mapping more than 49,000 chemicals to a set of terms categorizing their usage or function in 16,000 consumer products (e.g. shampoo, soap) types based on what chemicals they contain. The database is a part of EPA's Computational Toxicology (CompTox) Dashboard and contains data from other EPA databases including CPCat, CP…	US EPA database on chemicals, product and their functions.	Chemical can search using Systematic name, Synonyms, CAS RN, DTXSID or InChlKey. Product can be search using Product name	Searchable by product and chemical.	https://www.epa.gov/chemical-research/chemical-and-products-database-cpdat	A product search brings out chemicals contained in the products. A further click on the chemicals brings information related to chemical details, executive summary, physicochemical properties, environmental fate/transport, hazard data, safety data, exposure, bioactivity, GenRA, aggregated computational toxicology resources, literature, links and comments. The dashboard also contains links to vari…	Yes	html	>16000 consumer products, 49000 chemicals. Comptox Chemical Dashboard 1200059 chemicals	Multiple categories of products/articles	All chemicals/substances						Chemical name, CAS RN, DTXSID or InChlKey, chemical structure, molecular formula, avearge mass, monoisotopic mass	English	12,14–16
21	CPPdb (database of Chemicals associated with Plastic Packaging)	Global	"CPPdb: database of Chemicals associated with Plastic Packaging. Includes chemicals associated with plastic packaging both in terms of use during manufacturing as well as presence in the final plastic packaging articles"	Chemical database for plastic packaging	Download the xlsx file to access the database	Download the xlsx file to access the database	https://zenodo.org/records/1287773	Download the xlsx file to access the database	Yes	xlsx	>4000 chemicals	Plastics	All chemicals/substances						Chemical name, formula, CAS RN, EC number	English	Google search
22	Danish EPA Chemicals in Consumer Products Database	Denmark		Danish database on chemicals in frequently used consumer products.	Substance, CAS RN with filters screening chemicals based on Environmental assessment, Health assessment, and Screening	Searchable by chemical and CAS RN.	https://vidensbank.mst.dk/V2/default.aspx?eng=y	A search using either of the identifiers displays information such as product type, function, synonym, information, unity, amount, comments based on the listed assessment, and a link to the report of these assessments.	Yes	html	>9644 substances	Multiple categories of products/articles	All chemicals/substances						Chemical name, CAS RN	Danish and English	15
23	Danish Product Registry*	Denmark	“The Product Registry is a joint registry under the Danish Working Environment Authority (WEA) and the Environmental Protection Agency (EPA). The objective of the registry is to monitor the use of hazardous substances and materials in Denmark and to provide an overview of the spread and use of hazardous substances and materials in Denmark”	Danish registry on hazardous chemicals in products and materials.	Industries	Requires registration from the Danish Working Environment Authority (pd@at.dt) to access the product information.	https://at.dk/en	The Product Registry includes information about substances and materials, e.g., trade name, composition, danger labels, quantity manufactured/imported as well as use, e.g., paint.	No	html	38000 products	Multiple categories of products/articles	NA						NA	English	2
24	ECHA chemical/regulated substance database	EU	“The ECHA database give a summary of data of all registered chemicals/regulated substances in the EU”	ECHA public database on substances registered/regulated in the EU, incluidng descriptive text on chemical function and use.	Name or CAS RNor EC or EC Index number	Chemical focused database; product/use mainly contained in descriptive text; search by product/article/consumer use returns limited, non-realistic results	https://www.echa.europa.eu/	The names of compounds with the following information can be found by searching the database: EC/List number, CAS RN, short profile, and list to Substance regulatory Obligation. A click on the compound name displays information such as biocidal uses, consumer uses, articles service life, key datasets (brief profile, REACH registered substances fact sheet, C&L Inventory, biocidal active substance …	Yes	html	120000	Multiple categories of products/articles	Regulated substances						Chemical name, EC number, CAS RN, molecular formular, chemical structure	All EU languages	Questionnaire; 8,17–22
25	ECHA's SCIP Database	EU	"The ECHA's SCIP Database contains articles containing substances of very high concern (SVHCs) on the Candidate List at a concentration above 0.1% weight by weight (w/w) placed on the EU market notified according to Article 9(1)(i) of the Waste Framework Directive 2008/98/EC"	SCIP database for articles and complex object	Artilce identity, article category, materia & mixture category, SVHCs, Concern/Reason for inclusion, SCIP number	Access to database by searching the items listed in Identifier/Search	https://echa.europa.eu/sv/scip-database	Articles can be searched by inputting specific keywords in any of the the following identifier: Artilce identity, article category, materia & mixture category, SVHCs, Concern/Reason for inclusion, SCIP number	Yes	html	>14128280 records	Multiple categories of products/articles	Hazardous chemicals						Chemical name, EC number, CAS RN, molecular formular, chemical structure	All EU languages	Project partners, 8,17–22
26	European Commision Food Alert – Rapid Alert System for Food and Feed (RASFF)	EU	“The RASFF is a notification system managed by the European Commission to exchange information regarding an identified hazard between EU member states on food items (covers food, food contact materials and animal feed. The information on this database helps member states to act fast and respond rapidly to threat”	European Commission public notification system on identified hazards (non-compliance) in food items (food, food contact materials, animal feed) available on the European market.	EU country of interest	Access the database by selecting the EU country of interest to view notifications of consumer complaints of products.	https://webgate.ec.europa.eu/rasff-window/screen/consumers	Information such as ref. number, category, type (e.g. food), and subject are found in the database. Further details such as the date of notification, notifying country, product, and product category can also be retrieved.	Yes	html	NA	Food/food contact materials	Non-compliant chemicals according to the European Commission regulation						None	English	23
27	EWG Skin Deep® Cosmetics Database	United States	"EWG launched Skin Deep, in 2004, to fill the gap by educating the public about the ingredients in their cosmetics and personal care products. Skin Deep makes it easier for shoppers to understand potential hazards and health concerns related to ingredients in cosmetics and personal care products. EWG's ratings represent the best available information about the safety of personal care product ingr…	Database on the hazardous implication of chemicals in cosmetics and personal care products.	Ingredient, brand or product	Searchable by product and chemical.	https://www.ewg.org/skindeep/	On searching with the identifier, information on the Ingredient concern (EWG verified product, ingredient list, label information ingredients from packing, directions from packaging, warnings from packaging), and certification (EWG verification information, Products animal testing policies) are displayed. Other information details include the hazard score, EWG verification process, category, bran…	Yes	html	100635 products, 3656 brands, and 2177 EWG Verified products	Cosmetics/Personal and home care products	All chemicals/substances						Chemical name, CAS RN(for some chemical)	English	Questionnaire; 24
28	FCCmigex database	Global	"The novel Database on Migrating and Extractable Food Contact Chemicals (FCCmigex) systematically maps the scientific evidence of food contact chemicals (FCCs) that have been measured in migrates and extracts of food contact materials and articles. It was compiled by a team of researchers from the Food Packaging Forum together with colleagues from eight academic institutions. The scientists analy…	A web based database for scientific findings on food contact materials and chemicals.	Chemical name(s), CAS RN with filters via the food contact materials	Select the "All Food Contact Materials" to access all chemical data and search the database by chemical name and CAS RN.	https://www.foodpackagingforum.org/fccmigex	A search using the identifier displays information on what type of experiment was performed, whether the chemical was detected, the type of food contact article, database entries per food contact chemical, aggregated data by food contact material group, the title of the publication that published the chemical, as well as the authors and journal.	Yes	html	>4260 food contact chemicals	Food/food contact materials	Food contact chemicals						Chemical name, CAS RN	Englsih	25,26
29	Global Automotive Declarable Substance List (GADSL)	Global	Global Automotive Declarable Substance List (GADSL) was compiled by automotive parts suppliers and chemical/plastics industries with the intention to facilitate communication and exchange of information regarding the use of certain substances in automotive products throughout the supply chain	A list for substanes in automobile products .	Download the xlsx file to access the database	Downloadable spreadsheet which contains the GADSL reference list and the contacts of global automotive stakeholders.	https://www.gadsl.org/	The database is a spreadsheet that contains the following information substance, CAS RN, classification (D - declarable, p - prohibited), source, effective date, generic example, reporting threshold, first added, and last revised.	Yes	xlsx	>6190 (chemicals and products)	Automobiles	All chemicals/substances						Chemical name, CAS RN	English	Questionnaire
30	High Priority Chemical System (HPCDS)	United States	"The IC2 High Priority Chemicals Data System (HPCDS) is an online platform that supports reporting of information on the presence of chemicals of concern in children’s products required by the Oregon Toxic-Free Kids Act (TFKA), the Washington Children’s Safe Products Act (CSPA), and the Vermont Chemical Disclosure Program (VT CDP)"	Oregon, Washington, and Vermont databse for children products	State(s); Type - All, chemicals, company or products; Date range -last 2 years, all reporting periods or custom range	Searchable by chemicals, company or products	https://hpcds.theic2.org/Account/Login?ReturnUrl=%2F	After searching, the following information are displayed - Company,product brick, component, chemical, CASRN, concentration category, chemical function and state	Yes	html, xlsx	NA	Children products	Hazardous chemicals						Chemical name, CAS RN	English	Google search
31	KEMI Pesticide Register	Sweden	“A pesticide can be either a plant protection product or a biocidal product, depending on the area of use of the product. The Pesticides Register contains information on both biocidal products and plant protection products authorised in Sweden. The information includes for example if the authorisation of the product is valid or has expired, how they are allowed to be used and which active substan…	Swedish register on biocides.	Product name, registration number, Subject, Company name, area of use, Applicant/Representative, Crop or use	Searchable by product and biocidal product registration number.	https://apps.kemi.se/BkmRegistret/Kemi.Spider.Web.External/Produkt	A search with the product name displays the product ID, registration number, class, approval ended and last date of use. A click on the products brings additional information such as alternative name of products, main group, holder name, and address.	Yes	html	>3000 pesticide products	Biocides	Active substances						Chemical name (preferred name, ISO, IUPAC), CAS RN, EC number,	Swedish	Project partners
32	KemiDigi (Finnish product register)	Finland	"From the public registers, you can search for information regarding chemical products on the market (Chemical Product Register), substances (Substance Register), as well as plant protection agent preparations (Plant Protection Agent Register) or biocidal preparations approved in Finland (Bioside Register)."	Finnish register on chemical products and their substances on the market.	Trade name, Substance register, plant protection agency, Biocides register, Ratio calculation"	Searchable by trade name, substance register, plant protection agency, biocides register, and ratio calculation	https://www.kemidigi.fi/aloitussivu	A search using the identifier displays information such as company, trade name, markings, and attachments. A further search on the products brings information such as manufacturer and importer name, UN Number, safety datasheet attachment, purpose and the purpose codes, and markings related to the safety of the products.	Yes	html	NA	Multiple categories of products/articles	All chemicals/substances						Chemical name, CAS RN, EC number.	Finnish	Questionnaire
33	Kemiluppen	EU	Kemiluppen is an app for you who want to avoid unwanted chemicals in cosmetics and care as well as washing and cleaning	Software application on unwanted chemicals in cosmetics.	Scan the barcode	Searchable by scanning the barcode.	https://taenk.dk/kemi/plejeprodukter-og-kosmetik	Scan the product barcode and receive an assessment of the product's chemistry with the A, B or C flask. A - free of a number of problematic substances; B - Free of several problematic substances but may contain some allergies or substances that can harm the environment. C - The product contains problematic ingredients that are suspected to be hormone disruptors.	Yes	app, barcode	15000	Cosmetics/Personal and home care products	All chemicals/substances						Chemical name	Danish	Questionnaire
34	Nanodatabase	Global	“DTU Environment is responsible for the development of the database, the data collection, the scientific assessments of the nanomaterials used in the various consumer products and the NanoRiskCat categorization. This database is developed by the Technical University of Denmark (DTU), the Danish Ecological Council and Danish Consumer Council”	Danish public database on nanomaterials in consumer products on the European market.	Product Name, Nano Material, Manufacturer	Searchable by product, ingredient, manufacturer. Detailed data contained in pdfs. Limited scope (only nanomaterials)	https://www.nanodb.dk/	A product name search returns the following details in a clickable format: Year, categories (e.g., appliances, automotive), nanomaterials (e.g., aluminium, carbon), nano element locations (airborne, film, powder), waste materials (e.g., glass, ceramics), country of origin, country of production, manufacturers, potential exposure pathways (dermal, inhalation or oral), added on or after date, CPDAT…	Yes	html	>5000	Nanomaterials	All chemicals/substances						Chemical name	English	9–11,27
35	Nanotechnology products Database (NPD)	Global	“Nanotechnology Products Database (NPD) provides a reliable source of information about nanotechnology products, currently used in a broad range of industrial applications”	Database on nanoproduct use in industrial applications.	Products, Companies, Nanomaterials, Countries, Industries, properties	Searchable by products, companies, nanomaterials, countries, industries, properties. Three filters (products, companies and countries) are also provided to enhance search.	https://product.statnano.com/	A search for the products gives information such as product type, industries, nanomaterials, morphology, countries, properties (e.g., skin hydration, anti-aging), manufacturer description, and registration date.	Yes	html	10860 products	Nanomaterials	Nanomaterials						Chemical name, CAS RN	English	10
36	National Pesticide Information Center (NPIC) Specific Chemical/Active Ingredient Information	United States	“Contained information about specific chemicals (active ingredient) by name or type of chemical”	A US information systems on pesticides and their active ingredients.	Name or Type of Chemical	Fact sheet of chemicals are displayed by selecting the name or type of chemical.	http://npic.orst.edu/NPRO/	The general fact sheet of the specific chemicals is displayed by clicking the chemical. This contains information on exposure, human and animal toxicity, environmental impact and references.	Yes	html	NA	Biocides	Active substances						Chemical name, CAS RN, chemical structure, InChlKey and other identifiers	English	28
37	Norwegian Environmental Agency Chemical Products	Norway	“This database contains information on how substances are regulated in the chemical regulations for which the Norwegian Environment Agency is responsible”	Norwegian database on regulated substances in the chemical regulations.	CAS RN, EC number, substance name or substance group	Searchable by chemical and CAS RN/EC number	https://www.miljodirektoratet.no/ansvarsomrader/kjemikalier/kjemikaliesok/	A search with the database identifier brings information such as English name, CAS RN, EC no, molecular formula, example of known area use, and listed (in terms of the associated regulations). Information relating to the following domain can also be retrieved: ECHA's classification and labelling inventory and chemicals in tattoo ink and permanent makeup.	Yes	html	NA	Only chemicals/substances	Regulated substances						Chemical name, CAS RN, EC number.	Norwegian	2
38	Pesticide Management Regulatory Agency database	Canada	"The online Label Search is a flexible tool that is used to gather pesticide product information by searching the available Product Information Elements, or the full textual content of the entire label collection from the Pest Management Regulatory Agency (PMRA) Registered Products Database"	A Canadian database for pesticides	Keywords with criteria such as CAS RN, Active ingredient, product name, registrant name, and registration number. Filter using "Marketing Type" is also provided.	Searchable by keywords, CAS RN, active ingredient, product name and registration details	https://pr-rp.hc-sc.gc.ca/ls-re/index-eng.php	On inputting the keyword with or without filter details suhc as registration number, registrant name, product name and registration status is displayed. A click on the registration number displays a document showing the direction of use and chemical and toxicological information.Product infiormation is displayed by clicking on the Product Name.	Yes	html	>7000	Biocides	Active substances						Chemical name, CAS RN	English, French	Google search
39	Pesticide Product Information Database	Canada	The Pesticide Product Information Database "allows you to search, sort and filter information on application, product, active ingredient, and incident reports"	A Canadian database for pesticides	Values with operator conditions and filter such as Active ingredient (English and French), current/historical, date first registered, exclusive period start date, expiry date, marketing type, pest, product name (English and French), product type, registrant, registration number, registration status, site of use and use-site category	Searchable by active ingredients, current/historal status, dates, marketing type, pest, product name, registration details and site use category	https://pest-control.canada.ca/pesticide-registry/en/product-search.html	A search with a value displays details as indicated in the Identifer and search column. A ffurther click on theregistration number displays registration and product information,historical application, active ingredients, published documents, labels, documents supporting the review, pest, and site of use	Yes	html,csv	NA	Biocides	Active substances						Chemical name, CAS RN	English, French	Suggested by reviewer
40	PlastChem	Global	"The PlastChem report and database address this issue by comprehensively and consistently synthesizing the state of the science on plastic chemicals, including their hazard properties, and their presence in polymer"	Chemical database for plastics	Download the xlsx file to access the database	Download the xlsx file to access the database	https://plastchem-project.org/	Download the xlsx file to access the database	Yes	xlsx	> 16,000 chemicals	Plastics	Plastic chemicals						Chemical name, CAS RN	English	Google search
41	Pharos	United States	“The Pharos Building product Library is a database that contains information on building products from different manufacturing companies. The database provide information of the chemical composition of the products and the hazard associated with it”	Database on building products from manufacturing companies in the US.	Product name Masterformat (eg., 09 51 13 Acoustical Panel Ceilings)	Searchable by product or classification.	https://pharosproject.net/common-products	On inputting the name of the building material, the common product name and the master format pops up. Clicking the product names takes one to a page that displays information such as common contents, all contents, process chemistry, and resources. A further click on the common content provides information such as chemicals in the products,%wt part, %wt whole, function, GreenScreen - GS Score (vi…	Yes but limited	html	178,833 chemicals and 221products	Construction and building materials	All chemicals/substances						Chemical name, CAS RN	English	29
42	Product Testing Data	United States	"Various consumer products are tested to ensure state and federal rules are met.The presence of a chemical in a product does not necessarily mean it's unsafe"	State of Washington's database on checking the alignment of federal rules on consumer products.	By Product - Product type, Product description, product ID, Component ID; By Chemical - chemical, chemcial CAS RN, chemicas above repoorting limit, By Company - company, brand, retailer	Searchable by product, chemcal and manufacturer.	https://apps.ecology.wa.gov/ptdbreporting/	A product search can be done using segment (automotive, baby care, camping etc), family, class and brick code. A further search includes chemical, product description, component material, brand, store, analysis value, qualifier, analysis method, lab pre-treatment method, lab pre-treatment method description, lab pre-treatment date, extraction method, and quantification limit. A click on the produ…	Yes	html	NA	Multiple categories of products/articles	All chemicals/substances						Chemical name, CAS RN	English	30
43	Retailer report Card	United States and Canada	"A Report Card on Retailer Actions to Eliminate Toxic Chemicals is the fifth annual evaluation of the safer chemicals programs of the largest retailers in the U.S. and Canada. The report card was published in March 2021 by the Mind the Store campaign, a program of Toxic-Free Future. The campaign was launched in 2013 and the first report card was published in 2016"	A report card that scores retailers based on their usage of safer chemicals in consumer products.	Filter by sectors or retailers	Score of retaiilers are viewed by selecting retailer sectors.	https://retailerreportcard.com/grades/	The interface displays how retailers are ranked based on toxic chemicals using two columns, "Sort Retailers" and "Type of retailer". A further click on each retail store displays the store's grade, point and rank and other information such as store subsidiaries, grade history, how the store compares to its competitors in terms of products, and other information on accountability, disclosure, etc.	Yes	html	NA	Multiple categories of products/articles	Ranking of retailers based on SVHCs in product.						None	English	Project partners
44	R-nano	France	NA	NA	NA	Restricted. Requires access from ANSES	https://www.r-nano.fr/?locale=en	NA	No	NA	NA	Nanomaterials	NA						NA	French	Questionnaire
45	SaferProducts.gov	United States	“SaferProducts.gov was created to: Collect reports of harm or potential harm from consumers about unsafe consumer products. Publish reports of harm or potential harm in a searchable, public database. Provide businesses with the ability and means to respond to reports about potentially dangerous consumer products”	A US system for reporting hazard concerns on consumer products from customers.	Product name	Searchable by product.	https://www.saferproducts.gov/	Inputting the name on the search box, a filter displays on the right-hand side, which shows the type (reports, recalls/repairs), dates, product types, company, brand, model, injury information, location, victim age. Other information includes incident reports of the product with the following subheadings: Incident description, product, product description, injury info, manufacturer/importer/priva…	Yes	html	8847 recalls, 56265 incident reports	Multiple categories of products/articles	Chemical complaints						None	English	Project partners
46	SafteyGate	EU	The EU rapid alert system for dangerous non-food products.	European Commission public notification system for identified hazards (non-compliance) in consumer products available on the European market.	Products on the system are displayed with the following information: date, Product, Brand and Risks.	Searchable by identifying the year of report to view dangerous non-food products.	https://ec.europa.eu/safety-gate-alerts/screen/webReport	Coupled with the information listed in the identifier section, the following information is listed: Notifying countries, product category, product name, brand production dates, EC-type approval/model, company recall code, product description, packaging description, country of origin, risk type, risk description, legal provision (at EU level) and European standards against which of the product was…	Yes	html	>29547 alerts	Dangerous non-food products	Hazardous chemicals						Chemical name	English	Questionnaire; 31
47	Scan4Chem	EU	"The free-of-charge app for checking substances of very high concern (SVHCs) in products like clothing, sports equipment, toys etc. Use the app to scan the barcode of a product and send a request to the producer or retailer to obtain information about the presence of SVHCs in that product above a 0.1% threshold"	An application for SVHC in consumer products.	Barcode number or product name	Searchable by product or scanning the barcode on the product.	https://www.askreach.eu/app/	On scanning or inputting the name of the products, the database displays information relating to the physical properties of the products (e.g., liquid, powder) as well as product name, supplier, and product barcode.	Yes	app, barcode		Only chemicals/substances	Hazardous chemicals						Chemical name	English	Questionnaire
48	SpecialChem	Global	"A database used to access all product data, knowledge and assistance to select the material you search for"	A catalogue for consumer products from suppliers around the world.	Products/ingredients is search according to category: Cosmetic ingredients, Coating ingredients, Adhensive ingredients, Polymer additives, and Plastics & elastomer. Further search can be performed using keywords or INCI name.	Searchable by product and supplier.	https://www.specialchem.com/	A further search by selecting the product categories can be performed by search keywords or by criteria such as ingredients, INCI name, supplier, trade name, sustainability, regulation & certification, recently launched, physical form, end consumer benefits, origin/nature and "for which application?". A search using keywords brings out further information on products, suppliers, and the products'…	Yes	html	> 350,000 chemical material	Multiple categories of products/articles	All chemicals/substances						Chemical name, CAS RN	English	32,33
49	SPIN (Substances in Preparations in Nordic Countries)	Nordic Countries	“SPIN is a database on the use of Substances in Products in the Nordic Countries. It is a publicly accessible database, which can be used free of charge. You can find information on the chemicals that are used in the Nordic countries. The information includes quantities, industries in which it is used (NACE and national) and the function it is used for (USE Category)”	A database on substances in products in Nordic countries.	CAS RN, EC number or Name of substance	Searchable by chemical and CAS RN/EC number	http://spin2000.net/	A search on the database displays information such as the name of substances, CAS RN/EC number, exposure, total use, industrial NACE, industry national use category, use category national, references, technical, and reset to all substances.	Yes	html	>31738 substances	Only chemicals/substances	All chemicals/substances						Chemical name, CAS RN, EC number.	English	8,34
50	SundaHus	Sweden	SundaHus offers property owners security, now and in the future, through a wide range of services for environmentally conscious material choices. With a web-based system and qualified counseling, SundaHus is a comprehensive solution for systematic efforts at phasing out hazardous substances in a building's lifecycle. SundaHus i Linköping AB (publ) was founded in 1990 as a consulting company for t…	A database for hazardous chemical in building materials in Sweden.	NA	Requires license to access the database	https://www.sundahus.se/tjanster/miljodata/	NA	No	html	>51722 products, 257515 articles, 4769 trademark, and 11358 chemical substances.	Construction and building materials	NA						NA	Swedish	35
51	Swiss Confederation Public Product Register (Produkteregister Chemikalien)	Switzerland	“This database information on products (preparation, parallel imported plant protection product, biocidal or old substance)”	Swiss database on biocidal products.	CPID, Tradename/product name/ FOAG no, Authorisation number, Trade name(s) in other languages/Additional tradenames, Item number, Primary Key and UFI	Searchable by product, registrant and status. Filters such as CPID, trade name, FOAG no and other identifiers are used to specify search.	https://www.gate.bag.admin.ch/rpc/ui/home	On inputting the product name, the following information is displayed: CPID number, primary name, type, approval/FOAG no., registrant, last change, and expiration date. Double-clicking on the product name displays more information, such as registrant information, product information, characteristics, classification GHS, GHS labelling, and hazard pictograms.	Yes	html	NA	Biocides	Active substances						Chemical name, EC number, CAS RN	German, French, Italian and English	2
52	The Australian Pesticides and Veterinary Medicines Authority (APVMA) Public Chemical Registration System database	Australia	“The Australian Pesticides and Veterinary Medicines Authority (APVMA) Public Chemical Registration System Search (PuBCRIS) database contains details on veterinary chemicals products which are registered for application in Australia”	Australian public database containing information on veterinary chemicals and pesticide and biocide products that are registered for application in Australia.	Product ID, reistrant, pest, host or active. Should be enclosed in double quotation marks.	Searchable by product, active ingredient, registrant, function; limited scope (biocides only)	https://portal.apvma.gov.au/pubcris	The information provided after the search includes, product number, name of products, product type (wetting agent, active constituent) registration status, actives, and details. Further details on the product are retrieved by hitting the "View Details" button. This includes general (category, product type, formulation type, poison schedule, registrant, Expiry date), constituent, package sizes, la…	Yes	html	>6500 products	Biocides	Active substances						Chemical name	English	2,36
53	ToxFox	Germany	The ToxFox doesn not evaluate all possible chemicals in cosmetics, but only certain groups of substances that are particularly critical: hormonal pollutants, microplastics and nanoparticles.BUND's ToxFox app now also detects PFAS in cosmetic products	An application for checking harmful substances in cosmetics and other products.	Barcodes	Download the ToxFox app on iOS or Andriod and scan the barcode on the product to recognize the poison	https://www.bund.net/themen/chemie/toxfox/	Scan the barcode on the packaging with the smartphone camera. Harmful substances are displayed or a message that the product is not yet recorded. If no information is available, it is possible to the chemical question directly to the manufacturer or dealer via the app.	Yes	app	>80000	Multiple categories of products/articles	Hazardous chemicals						Chemical name	German	Questionnaire
54	TURI Cleaner Solutions Database	Global	The TURI Laboratory created CleanerSolutions to provide you with more than 25 years of testing information on solvent cleaning. You can search by contaminants, substrates, equipment, or solvents replaced and by vendor product data.	Database on chemical and equipment information on solvent cleaning.	Search can be performed using Products, Replace a Solvent, Saftey Evaluation, Client types, Parts Description	Searchable by product by selecting the contaminant, subtrate and equiment.	https://www.cleanersolutions.org/	A search using the product can be filtered by substrate or equipment type with a specific contaminant. By specifying the search criteria, coupled with the identifier, the following information is displayed: company name, classification, client project title, and effective status.	Yes	html	>1500 products	Cleaning solutions	Contaminant and substrate						Chemical name, CAS RN	English	37
55	UK REACH IT	United Kingdom	UK REACH is a regulation that applies to the majority of chemical substances that are manufactured in or imported into Great Britain (GB) (England, Scotland, Wales). This can be, A substance on its own A substance in a mixture, for example ink or paint, A substance that makes up an 'article' - an object that is produced with a special shape, surface or design, for example a car, furniture or clot…	NA	NA	NA	https://www.hse.gov.uk/reach/index.htm	NA	No	NA	NA	Only chemicals/substances	All chemicals/substances						NA	English	Questionnaire
56	UL Prospector	Global	"The UL Prospector materials database helps you find plastics, chemicals and ingredients for your next formulation and product development challenge. Product formulators, engineers, and developers can locate technical data on hundreds of thousands of products in one easy-to-use search engine"	Global database on material for product formulation.	Search was conducted based on product category: Adhensive & Sealants, Food, Beverage & Nutrition, Graphic Arts & inkks, Household, Industrial & Institutional Cleaners, Lubricant &Metalworking Fluids, Piant & Coatings, Personal care & Cosmetics, Plastics, Plastic Additives, Metals.	Searchable by product and supplier.	https://www.ulprospector.com/en/eu	A product category selection displays the list of chemicals, their manufacturers, and uses. A further click on the chemicals brings information such as company credentials, the raw material categories, links, and documents (pdf) of the properties of the chemical.	Yes	html	> 100,000 resin and plastics	Multiple categories of products/articles	All chemicals/substances						Chemical name, CAS RN, chemical structure	English	38
57	US EPA Pesticide Product and Label System	United States	“This is a database hosted by the US EPA that contains conventional, antimicrobial and Biopesticide Active ingredients”	US EPA database on conventional, antimicrobial and biopesticide chemicals.	Chemical name or CAS RN/PC (Pesticide Chemical) Code	Searchable by chemical, CAS RN/PC code.	https://ordspub.epa.gov/ords/pesticides/f?p=PPLS:1	On inputting the chemical name or CAS RN/PC (Pesticide Chemical) code on the search column on the database, the following information is displayed: chemical structure, chemical name, CAS RN, latest process, public participation, and open for public comments. A further click on the chemical name displays information such as chemical details, regulatory actions, science, emergency exemption, and do…	Yes	html	NA	Biocides	Active substances						Chemical name, CAS RN, chemical structure, InChlKey and other identifiers	English	Project partners
		References
		1	Atlee, J. Selecting Safer Building Products in Practice. J. Clean. Prod. 2011, 19 (5), 459–463. https://doi.org/10.1016/j.jclepro.2010.09.001.
		2	Heinemeyer, G.; Hahn, A. Use of Product Databases for Risk Assessment Purposes. Toxicol. Appl. Pharmacol. 2005, 207 (2 SUPPL.), 636–644. https://doi.org/10.1016/j.taap.2005.02.026.
		3	Cowan, D. M.; Kingsbury, T.; Perez, A. L.; Woods, T. A.; Kovochich, M.; Hill, D. S.; Madl, A. K.; Paustenbach, D. J. Evaluation of the California Safer Consumer Products Regulation and the Impact on Consumers and Product Manufacturers. Regul. Toxicol. Pharmacol. 2014, 68 (1), 23–40. https://doi.org/10.1016/j.yrtph.2013.11.001.
		4	Cashman, S. A.; Meyer, D. E.; Edelen, A. N.; Ingwersen, W. W.; Abraham, J. P.; Barrett, W. M.; Gonzalez, M. A.; Randall, P. M.; Ruiz-Mercado, G.; Smith, R. L. Mining Available Data from the United States Environmental Protection Agency to Support Rapid Life Cycle Inventory Modeling of Chemical Manufacturing. Environ. Sci. Technol. 2016, 50 (17), 9013–9025. https://doi.org/10.1021/acs.est.6b02160.
		5	Syeda, S. R.; Khan, E. A.; Padungwatanaroj, O.; Kuprasertwong, N.; Tula, A. K. A Perspective on Hazardous Chemical Substitution in Consumer Products. Curr. Opin. Chem. Eng. 2022, 36 (October 2021), 100748. https://doi.org/10.1016/j.coche.2021.100748.
		6	Su, Z.; Luo, F. Y.; Pei, X. R.; Zhang, F. L.; Xing, S. X.; Wang, G. L. Final Publication of the “Regulations on the Supervision and Administration of Cosmetics” and New Prospectives of Cosmetic Science in China. Cosmetics 2020, 7 (4), 1–17. https://doi.org/10.3390/cosmetics7040098.
		7	Bronson, R.; Mslis, F.; Fitzpatrick, R. B.; Tomasulo, P.; Fitzpatrick, R. B. Are We Safe ? NLM ’ s Household Products Database Are We Safe ? NLM ’ s Household Products Database. 2008, 3869 (2004). https://doi.org/10.1300/J115v23n04.
		8	Goldsmith, M. R.; Grulke, C. M.; Brooks, R. D.; Transue, T. R.; Tan, Y. M.; Frame, A.; Egeghy, P. P.; Edwards, R.; Chang, D. T.; Tornero-Velez, R.; Isaacs, K.; Wang, A.; Johnson, J.; Holm, K.; Reich, M.; Mitchell, J.; Vallero, D. A.; Phillips, L.; Phillips, M.; Wambaugh, J. F.; Judson, R. S.; Buckley, T. J.; Dary, C. C. Development of a Consumer Product Ingredient Database for Chemical Exposure S…
		9	Vance, M. E.; Kuiken, T.; Vejerano, E. P.; McGinnis, S. P.; Hochella, M. F.; Hull, D. R. Nanotechnology in the Real World: Redeveloping the Nanomaterial Consumer Products Inventory. Beilstein J. Nanotechnol. 2015, 6 (1), 1769–1780. https://doi.org/10.3762/bjnano.6.181.
		10	Foss Hansen, S.; Heggelund, L. R.; Revilla Besora, P.; Mackevica, A.; Boldrin, A.; Baun, A. Nanoproducts - What Is Actually Available to European Consumers? Environ. Sci. Nano 2016, 3 (1). https://doi.org/10.1039/c5en00182j.
		11	Adawi, H. I.; Newbold, M. A.; Reed, J. M.; Vance, M. E.; Feitshans, I. L.; Bickford, L. R.; Lewinski, N. A. Nano-Enabled Personal Care Products: Current Developments in Consumer Safety. NanoImpact 2018, 11 (August), 170–179. https://doi.org/10.1016/j.impact.2018.08.002.
		12	Isaacs, K. K.; Goldsmith, M. R.; Egeghy, P.; Phillips, K.; Brooks, R.; Hong, T.; Wambaugh, J. F. Characterization and Prediction of Chemical Functions and Weight Fractions in Consumer Products. Toxicol. Reports 2016, 3. https://doi.org/10.1016/j.toxrep.2016.08.011.
		13	Bravo, K.; Quintero, C.; Agudelo, C.; García, S.; Bríñez, A.; Osorio, E. CosIng Database Analysis and Experimental Studies to Promote Latin American Plant Biodiversity for Cosmetic Use. Ind. Crops Prod. 2020, 144 (October 2019), 112007. https://doi.org/10.1016/j.indcrop.2019.112007.
		14	Royce, S. G.; Mukherjee, D.; Cai, T.; Xu, S. S.; Alexander, J. A.; Mi, Z.; Calderon, L.; Mainelis, G.; Lee, K. B.; Lioy, P. J.; Tetley, T. D.; Chung, K. F.; Zhang, J.; Georgopoulos, P. G. Modeling Population Exposures to Silver Nanoparticles Present in Consumer Products. J. Nanoparticle Res. 2014, 16 (11). https://doi.org/10.1007/s11051-014-2724-4.
		15	Bolinius, D. J.; Sobek, A.; Löf, M. F.; Undeman, E. Evaluating the Consumption of Chemical Products and Articles as Proxies for Diffuse Emissions to the Environment. Environ. Sci. Process. Impacts 2018, 20 (10), 1427–1440. https://doi.org/10.1039/c8em00270c.
		16	Pellizzari, E. D.; Woodruff, T. J.; Boyles, R. R.; Kannan, K.; Beamer, P. I.; Buckley, J. P.; Wang, A.; Zhu, Y.; Bennett, D. H. Erratum: Identifying and Prioritizing Chemicals with Uncertain Burden of Exposure: Opportunities for Biomonitoring and Health-Related Research (Environ Health Perspect, (2019) 127, 12, 10.1289/EHP5133). Environ. Health Perspect. 2020, 128 (1), 1–17. https://doi.org/10.12…
		17	Fantke, P.; Weber, R.; Scheringer, M. From Incremental to Fundamental Substitution in Chemical Alternatives Assessment. Sustain. Chem. Pharm. 2015, 1. https://doi.org/10.1016/j.scp.2015.08.001.
		18	Godéré, M.; Marchand, P.; Vénisseau, A.; Guiffard, I.; Leblanc, J. C.; Le Bizec, B.; Dervilly, G. Health Risk Assessment to Polychlorinated Naphthalenes Dioxin-like Compounds in French Sea Food Consumers. Chemosphere 2022, 308. https://doi.org/10.1016/j.chemosphere.2022.136563.
		19	Grabitz, E.; Olsson, O.; Kümmerer, K. Towards the Design of Organosilicon Compounds for Environmental Degradation by Using Structure Biodegradability Relationships. Chemosphere 2021, 279, 130442. https://doi.org/10.1016/j.chemosphere.2021.130442.
		20	Knight, J.; Rovida, C.; Kreiling, R.; Zhu, C.; Knudsen, M.; Hartung, T. Continuing Animal Tests on Cosmetic Ingredients for REACH in the EU. ALTEX 2021, 38 (4), 653–668. https://doi.org/10.14573/altex.2104221.
		21	Aurisano, N.; Weber, R.; Fantke, P. Enabling a Circular Economy for Chemicals in Plastics. Curr. Opin. Green Sustain. Chem. 2021, 31, 100513. https://doi.org/10.1016/j.cogsc.2021.100513.
		22	Glüge, J.; McNeill, K.; Scheringer, M. Getting the SMILES Right: Identifying Inconsistent Chemical Identities in the ECHA Database, PubChem and the CompTox Chemicals Dashboard. Environ. Sci. Adv. 2023, 2 (4). https://doi.org/10.1039/d2va00225f.
		23	Fritsche, J. Recent Developments and Digital Perspectives in Food Safety and Authenticity. J. Agric. Food Chem. 2018, 66 (29), 7562–7567. https://doi.org/10.1021/acs.jafc.8b00843.
		24	Wang, Z.; Hellweg, S. First Steps Toward Sustainable Circular Uses of Chemicals: Advancing the Assessment and Management Paradigm. ACS Sustain. Chem. Eng. 2021, 9 (20). https://doi.org/10.1021/acssuschemeng.1c00243.
		25	Zimmermann, L.; Scheringer, M.; Geueke, B.; Boucher, J. M.; Parkinson, L. V.; Groh, K. J.; Muncke, J. Implementing the EU Chemicals Strategy for Sustainability: The Case of Food Contact Chemicals of Concern. J. Hazard. Mater. 2022, 437 (March), 129167. https://doi.org/10.1016/j.jhazmat.2022.129167.
		26	Schreier, V. N.; Odermatt, A.; Welle, F. Migration Modeling as a Valuable Tool for Exposure Assessment and Risk Characterization of Polyethylene Terephthalate Oligomers. Molecules 2023, 28 (1). https://doi.org/10.3390/molecules28010173.
		27	Musee, N. A Model for Screening and Prioritizing Consumer Nanoproduct Risks: A Case Study from South Africa. Environ. Int. 2017, 100, 121–131. https://doi.org/10.1016/j.envint.2017.01.002.
		28	Felsot, A. S. WEB Resources for Pesticide Toxicology, Environmental Chemistry, and Policy: A Utilitarian Perspective. Toxicology 2002, 173 (1–2), 153–166. https://doi.org/10.1016/S0300-483X(02)00029-X.
		29	Huang, L.; Fantke, P.; Ritscher, A.; Jolliet, O. Chemicals of Concern in Building Materials: A High-Throughput Screening. J. Hazard. Mater. 2022, 424. https://doi.org/10.1016/j.jhazmat.2021.127574.
		30	Washington State Department of Ecology (Ecology). Chemicals in Cosmetics Used by Washington State Residents; 2023; Vol. 5693.
		31	Vincze, S.; Al Dahouk, S.; Dieckmann, R. Microbiological Safety of Non-Food Products: What Can We Learn from the RAPEX Database? Int. J. Environ. Res. Public Health 2019, 16 (9). https://doi.org/10.3390/ijerph16091599.
		32	Pagani, M.; Pardo, C. The Impact of Digital Technology on Relationships in a Business Network. Ind. Mark. Manag. 2017, 67 (May), 185–192. https://doi.org/10.1016/j.indmarman.2017.08.009.
		33	Resende, D. I. S. P.; Ferreira, M.; Magalhães, C.; Sousa Lobo, J. M.; Sousa, E.; Almeida, I. F. Trends in the Use of Marine Ingredients in Anti-Aging Cosmetics. Algal Res. 2021, 55 (December 2020). https://doi.org/10.1016/j.algal.2021.102273.
		34	Lewis, M. Incompatible Trends - Hazardous Chemical Usage in Building Products Poses Challenges for Functional Circular Construction. IOP Conf. Ser. Earth Environ. Sci. 2019, 225 (1). https://doi.org/10.1088/1755-1315/225/1/012046.
		35	Munch-Petersen, P.; Lewis, M. The Construction Material Pyramid - Integrating Health and Toxicity Parameters. IOP Conf. Ser. Earth Environ. Sci. 2022, 1078 (1). https://doi.org/10.1088/1755-1315/1078/1/012107.
		36	Pettigrove, V.; Hassell, K.; Kellar, C.; Long, S.; MacMahon, D.; Myers, J.; Nguyen, H.; Walpitagama, M. Catchment Sourcing Urban Pesticide Pollution Using Constructed Wetlands in Melbourne, Australia. Sci. Total Environ. 2023, 863 (December 2022), 160556. https://doi.org/10.1016/j.scitotenv.2022.160556.
		37	Frost, R.; Weinhold, B. Most of the Change We Think We See in Life Is Due to Truths Being in and out of Favor . Pollutants May Put on the Pounds. 2006.
		38	Morin, S.; Dumoulin, L.; Delahaye, L.; Jacquet, N.; Richel, A. Green Composites Based on Thermoplastic Starches and Various Natural Plant Fibers: Impacting Parameters of the Mechanical Properties Using Machine-Learning. Polym. Compos. 2021, 42 (7), 3458–3467. https://doi.org/10.1002/pc.26071.

## Sheet: Descriptors - Table S3
Column 1: Number	Contains the number of databases arranged in sequential order
Column 2: Name of databases	Contain the names of databases as written on their respective websites
Column 3: Country coverage	Contains the geographical coverage in which products or articles information is identified in a database specific to a country or region to which a database contains. Information for country coverage was obtained from database websites or literature.
EU	Contains information about chemicals in products and articles from the European Union
Global	Contains information about chemicals in products and articles from multiple regions and countries worldwide
Column 4: Provider description	Contains the description of the database in relation to the information structure. Descriptions with quotation marks were collected from the database websites
Column 5: Harmonized description	Contains a short description database in relation of the scope
Column 6: Identifier/Search	Contains identifier used to query the database
CAS no	Chemical Abstract Service Registry Number (CASRN)
NA	Not accessible
GTIN	Global Trade Item Number
EC no	European Community number
INCI	International Nomenclature of Cosmetic Ingredients
InChIkey	IUPAC International Chemical Identifier compressed to a fixed-length string.
DTXSID	Distributed Structure-Searchable Toxicity Substance Identifier
Column 7: Usability	Contains a short guide on how to use the database
Column 8: Website	Contains the website of databases
Column 9: Summary of data structure	Contains a summary of the data structure, ontologies, scope and a brief guide on how to navigate the database.
Column 10: Public access	Contains information to show if databases are available to the public
Yes	It is publicly available
No	It is not publicly available
Yes but limited	It is partly available to the public
Column 11: Format	Contains the data format or interface of the databases
html	HyperText Markup Language. HTML structures the content on the web by using various elements and tags to define headings, paragraphs, links, images, and other types of content.
Xlsx	Microsoft Excel spreadsheet
app	Downloadable applications on mobile or computer devices from app stores like Google Play, Microsoft Store or Apple App store
Barcode	A visual, machine-readable representation of data
csv	Comma-Separated Values (CSV) files
shai	A file associated with the chem-SHERPA-AI
shci	A file associated with the chem-SHERPA-AI
NA	Not Accessible
Column 12: Number of records	Contains number of records in the databases as identified in the database website or other literature.
Column 13: Product/article scope	Categorizes databases into different product or article scope
Automobiles	Refers to automobiles as defined on the Global Automotive Declarable Substance List
Biocides	Refers to biocides used in both agricultural and non-agricultural applications as defined by OECD
Children products	Refers to children’s products as defined in the High Priority Chemical System
Cleaning solutions	Refers to cleaning solutions as defined in the TURI Cleaner Solutions Database
Construction and building materials	Refers to materials listed under “Construction and building materials covering large surface areas” in the OECD document, as well as other materials used for building purposes
Cosmetics/Personal and home care products	Refers to cosmetics, skincare, haircare, fragrances, personal hygiene, and home care products
Dangerous non-food products	Refers to dangerous non-food products as described on SafetyGate
Disinfectant	Refers to disinfectants as described in the City of Vienna Database for disinfectant
Food and cosmetics	Refers to food and cosmetics described in the Codecheck application
Food/food contact materials	Refers to foods, animal feeds, and food containers and packaging
Multiple categories of products/articles	Refers to more than one or multiple categories of products/articles, including the categories listed in this study's “Product Scope”
Nanomaterials	Refers to products that contain nanomaterials as described in the nanomaterial databases
Only chemicals /substances	Refers to chemicals, ingredients, or substances
Plastics	Refers to chemicals associated with plastic polymer or packaging
Column 14: Chemical Scope	Categorizes databases into different chemical scope
Active substances	Refers to substance, chemical, or ingredient indicated in the database responsible for its intended effects
All chemicals/substances	Contains all types of chemicals, not limited to a specific class e.g, hazardous chemicals
Chemical complaints	Refers to chemical complaints as described in SaferProducts.gov
Contaminant and substrate	Refers to contaminants and substrate as described in the TURI Cleaner Solutions Database
Food contact chemicals	Refers to food contact chemicals as described in the FCCmigex database
Hazardous chemicals	Refers to substances with dangerous properties as indicated in BASTA; SVHCs, and PFAS as indicated in chemsec SIN LIST; Chemical substances associated with health risks as indicated in Safety Gate; SVHCs as indicated in Scan4Chem; harmful substances associated with diseases that include hormonal pollutants, microplastics, and nanoparticles as indicated in ToxFox
NA	Not Accessible
Nanomaterials	Refers to chemicals indicated as nanomaterials in nanomaterial databases
Non-compliant chemicals according to the European Commission regulation	Refer to the RASFF for definition
Plastic chemicals	Refers to chemicals in plastics and polymers
Regulated substances	Refer to the “Glossary of Terms” for the definition of regulatory substances
Safe chemical alternatives	Refers to substances or processes that pose less risk to human health and the environment compared to the chemicals they replace. See ChemForward Safer Trade name Listing and chemsec Market place for specific description
Column 15: Products/Article identity	See “Definition of colour codes” below.
Column 16: Chemical identity	See “Definition of colour codes” below
Column 17: Concentration	See “Definition of colour codes” below
Column 18: Hazard information	See “Definition of colour codes” below
Column 19: Safety information	See “Definition of colour codes” below
Column 20: Chemical identifiers	See Column 6 in this table for the definition of terms in the column – Chemical identifiers
Column 21: Language	Refers to the language used to represent information in the databases
Column 22: References	Refers to the source from which the indicated database was retrieved
Definition of colour codes
Green	Identifies products/articles with brands (e.g., shampoo, floor polish…) or manufacturer information	Gives CAS RN or other specific identifier, e.g., standard chemical name, InChIKey, etc.	Contains any mention of concentration of chemicals in products/articles	Gives human and other ecological (environmental, aquatic, terrestrial) hazard information	Gives safety information for product/article
Yellow	Specifies product/article types without brands or manufacturer information	Gives non-standard name or only partial composition of chemicals in products/articles	Large range/only partial concentration information	Gives either human or other ecological hazard information or hazard data available on request	Gives generic or partial safety information
Red	Gives only chemicals/very generic product/article categories	Does not list chemicals	None	None	None
Grey	Restricted access
